# Supplementary material for: Site-specific MCM sumoylation prevents genome rearrangements by controlling origin-bound MCM
Source: PLoS Genet. 2022 Jun 13;18(6):e1010275. doi: 10.1371/journal.pgen.1010275 (PMC9232163; doi:10.1371/journal.pgen.1010275)
Supplement: S1 Table — (XLSX) [file pgen.1010275.s003.xlsx]

## Sheet: dGCR rate
	WT	Mms21-CH	K767R	K768R	2KR
dGCR rate	1.97e-08	4.2e-06	1.78258e-07	1.95554e-06	4.10684e-06
95%confidence Lower limit	1.61e-08	2.4e-06	6.99885e-08	1.29254e-06	2.42842e-06
95%confidence Upper limit	4.32e-08	2.22e-05	2.57548e-07	2.8421e-06	6.37965e-06
Fold change	1	213.198	9.04863	99.2658	208.469
Negative error bar	3.6e-09	1.8e-06	1.08269e-07	6.63e-07	1.67842e-06
Positive error bar	2.35e-08	1.8e-05	7.92905e-08	8.86564e-07	2.27281e-06
	Albuquerque et al., 2013 [1]	Albuquerque et al., 2013
			dGCR rate of individual cell culture
			K767R	K768R	2KR
			4.85622e-07	2.04847e-06	8.72966e-06
			1.18536e-07	1.97641e-06	2.87005e-06
			1.45034e-07	4.0283e-06	3.25203e-06
			6.855e-08	2.72182e-06	2.90243e-06
			1.81923e-07	1.82229e-06	1.9501e-06
			4.08031e-08	1.29254e-06	3.62696e-06
			1.89707e-07	2.96582e-06	5.28198e-06
			1.78258e-07	2.8421e-06	4.58673e-06
			3.36684e-07	1.25869e-06	7.44241e-06
			6.99885e-08	1.87323e-06	2.42842e-06
			3.67899e-07	2.09226e-06	6.37965e-06
			2.55703e-07	1.26441e-06	4.97317e-06
			9.13617e-08	1.93466e-06	5.83785e-06
			5.4911e-08	1.65525e-06	2.22286e-06
			2.57548e-07	1.13912e-05
				1.0252e-06
Reference:
1. Albuquerque CP, Wang G, Lee NS, Kolodner RD, Putnam CD, Zhou H. Distinct SUMO ligases cooperate with Esc2 and Slx5 to suppress duplication-mediated genome rearrangements. PLoS genetics. 2013;9(8):e1003670.
